# Supplementary material for: Drivers of success in global health outcomes: A content analysis of Exemplar studies
Source: PLOS Glob Public Health. 2024 May 9;4(5):e0003000. doi: 10.1371/journal.pgph.0003000 (PMC11081220; doi:10.1371/journal.pgph.0003000)
Supplement: S2 File — (XLSX) [file pgph.0003000.s002.xlsx]

## Sheet: Definitions
	Drivers of success in global health outcomes: a content analysis of Exemplar studies
	S2 File - Analysis of Themes
	Table 1 details definitions of each theme as outlined in the conceptual framework, and Table 2 lists ranking guidelines used to determine whether the theme was a headline finding in the study. Based on these two tables, if a theme appeared in a study, it was marked with an "X". Some themes were marked as "does not apply" as they were not within the scope of the study or were the primary outcome o…
	Table 1: Definitions of Themes					Table 2
	Domain	Theme	Definition			A headline theme comprises of factor(s) that are prominent drivers in the country’s success for that specific OUTCOME (e.g. stunting, U5M, vaccines). Factors that are important in general but were not necessarily core to the exemplar narrative for that outcome would not be included. Under the guidelines below, only those themes that are identified in 1 and 2 would be headline findings and marked …
	Financing	Social protection programs	Programs such as cash transfers, insurance, food baskets, etc.			1	The theme is a key driver of successfully achieving gains in the health or health systems outcome
		Performance-based financing	Fund transfers to health facilities that provide pre-determined sets of services following relevant standards of quality and administration			2	The theme is a notable driver that improved and may have contributed to success in achieving gains in the health or health systems outcome
		Program financing	Adequate and continued funding at the health facility level or for important programs			3	The theme was a positive gain but still too early to tell / there is no evidence of impact on achieving gains in the health or health systems outcome
		Financial incentives for health workers (HW)	Monetary compensation for health workers, often based on achieving specific metrics meant to increase availibility of services and/or improve quality of care			4	The theme is something that happened in the country during or around the study period
	Policy & System	Effective non-governmental organization (NGO) coordination	Identification of key NGO stakeholders and successfully coordinating across their projects, funds, impact goals, M&E or another important feature to align with national priorities and avoid duplication
		Effective donor coordination	Identification of key donors and successfully coordinating across their projects and funds to align with national priorities and avoid duplication
		Civil society engagement	Engagement of individuals or civil society groups/networks in advocacy and/or to promote effective decision-making
		Data collection & surveillance	Investment in rigorous and timely data collection systems (e.g., surveys, surveillance) to inform policy and programing
		Data use for accountability & decision-making	Use of data at various levels (national, subnational) to inform decision-making and accountability for investments and programming
		Political commitment & health leadership	Strong and continued government/policy-maker commitment to improving the health or health systems outcome shown by notable investments, policy and programming
		Top-down policies	Key national or subnational laws, legislations, policies or large-scale strategies have been adopted at country level, successfully scaled using bidirectional approaches, and have contributed meaningfully to improving the outcome
		Health service decentralization	National adoption and implementation of health service decentralization approaches (e.g. ensuring autonomy in decision-making across health system functions, as appropriate)
		Integrated / multi-sectoral approaches	National adoption and implementation of policy and programmatic initiatives that intentionally engage multiple sectors and stakeholders
		Private sector engagement	Engagement of the private sector (e.g., health, education, agriculture, manufacturing) in national priorities through partnership and alignment
	Macro / Community Factors	Community engagement / behavior change	Large-scale initiatives to improve community education (e.g., general or health-specific education) and/or to encourage community involvement in decision-making, action or behavior change. Community members may include mothers, families, community support groups, tribal leaders, and religious leaders, among others.
		Mass media campaigns	Mass media campaigns (e.g., on social media, television, radio) to positively influence action or behavior change
		Urbanization	Development of physical environment of existing communities or increasing the number of families that live closer to cities or metropolitan areas
		Expanded road system	Development or expansion of road networks
		Labour migration / remittances	Individuals migrating within or emigrating outside of their resident country for work and sending money back to families to increase household wealth
		Agriculture development and infrastructure	Improvements in agricultural policies, infrastructure, innovations/ technologies or related feature
	Health Systems Readiness	Drugs & supplies	Improvements in the availability of essential medicines, vaccines, commodities (e.g., cotton gauze), essential equipment, or supply chain management
		Health facility infrastructure	Improvements in the availability of health facilities, including numbers of facilities, the mix of facilities (health posts and health centers), and the distribution of facilities, both public and private
		Information systems	Availability or functionality of effective health information systems (e.g., that produce reliable, complete, and timely information, potentially through digitization or improvements in interoperability)
		Workforce	Presence of an adequately trained workforce (e.g., doctors, CHS, CHWs), sufficient numbers of health personnel, and the right mix of staff and supervision
		Quality of care	The degree to which health services for individuals and populations meet global and national health care standards
	Household & Individual Factors	Material circumstances	Improvement in the mother, child, and household’s social, economic, and environmental conditions
		Behavioural norms/decision-making	Improvements in the mother’s and/or household’s behavioral norms and decision-making (e.g., care-seeking behaviour, knowledge and information, treatment adherence, social cohesion)
		Health status/need	Improvement in health risk factors and outcomes for mother, child and household members (e.g., related to reproductive and health status such as parity, anemia, obesity, history of stillbirths)
	Coverage & Equity	Family planning services (FPS)	Interventions to improve reproductive health and family planning
		Antenatal care (ANC)	Interventions to improve antenatal care utilization and continued use
		Skilled birth attendance (SBA)	Interventions to increase coverage of skilled birth attendance
		Labour & delivery management	Interventions to improve care during labor and delivery
		Postnatal care (PNC)	Interventions to improve care postnatal care for the mother or baby
		Breastfeeding	Interventions to improve breastfeeding practices including early initiation, exclusive breastfeeding, etc.
		Infant and young child feeding (IYCF)	Interventions to improve infant and young child feeding practices (excluding breastfeeding)
		Vaccines	Effective delivery and uptake of vaccines (any kind)
		Integrated management of childhood illnesses (IMCI)	Interventions for community-based integrated management of childhood illnesses
		Supplementation	Large-scale nutritional supplementation programs (e.g., vitamins, minerals, multiple micronutrient)
		Outreach / targeting	Effective targeting of at-risk and hard to reach populations (e.g., through community outreach initiatives)

## Sheet: Analysis
Last Updated	2024-02-17
Legend
Does not apply
Aggregated themes (any of the preceding columns)	A + Bolded
Top themes	Blue highlight
Different denominator	Green highlight
							Policy & Systems												Macro / Community Level Factors						Health Systems Readiness															Household and Individual Factors
Topic	Country	Financing				Financing	Effective NGO coordination	Effective donor coordination	Civil society engagement	Effective stakeholder coordination	Data collection & surveillance	Data use for accountability & decision-making	Data collection & use for decision-making	Political commitment & health leadership	Top down policies	Health service decentralization	Integrated / multi-sectoral approaches	Private sector engagememt	Community engagement / behaviour change	Mass media campaigns	Urbanization	Expanded road systems	Labour migration / remittances	Agriculture development and infrastructure	Drugs & supplies		Health facility infrastructure				Health facility infrastructure	Information system	Workforce					Workforce	Quality of care	Material Circumstances					Behavioural norms/decision-making	Health Status/Need
		Social protection programs	Performance-based financing	Program financing	Financial Incentives for HW																				Cold-chain supply	Commodities	Primary care facilities	Public health facilities	Community clinics	Birthing facilities			Doctors	CHS	CHWs	Health worker training	Referrals			Education /women's empowerment	Increased wealth	Improved food security	Improved water access	Improved sanitation		Reduced fertility	Reduced low birthweight	Reduced child stunting/ malnutrition	Maternal nutrition
U5M	Bangladesh						X			A	X	X	A			X																			X			A		X	X		X	X		X	X	X
	Ethiopia						X	X	X	A	X	X	A		X	X	X		X	X								X			A				X			A		X	X		X	X		X		X
	Nepal										X	X	A	X		X			X			X					X			X	A	X			X			A	X	X	X		X	X				X
	Peru	X				A	X			A	X	X	A	X	X	X																			X			A									X	X
	Rwanda	X	X			A	X	X	X	A	X	X	A	X		X	X		X	X							X				A	X			X	X		A										X
	Senegal	X				A	X	X		A	X	X	A			X			X						X										X			A		X	X		X	X				X
Stunting	Peru	X	X		X	A	X	X	X	A	X	X	A	X	X		X		X	X	X						X	X			A									X	X					X	X		X
	Kyrgyz Republic	X		X		A		X		A				X	X								X	X			X	X			A									X	X	X				X			X
	Nepal						X	X		A	X	X	A	X	X	X	X		X				X				X	X			A		X		X	X		A		X	X			X		X	X		X
	Senegal			X		A		X		A	X		A	X	X		X		X				X												X			A		X	X		X	X
	Ethiopia	X				A		X		A	X	X	A	X	X	X	X		X					X			X	X			A		X		X	X		A		X		X	X	X		X			X
CHW	Bangladesh				X	A	X		X	A	X	X	A	X			X	X	X										X		A									X
	Brazil		X	X	X	A			X	A	X	X	A	X		X	X		X																	X	X	A		X
	Ethiopia			X	X	A		X		A	X	X	A	X	X	X	X		X													X				X	X	A		X
	Liberia			X	X	A	X	X		A	X	X	A	X	X	X	X															X		X		X	X	A
Vaccine Delivery	Zambia			X		A		X		A	X	X	A	X	X	X	X		X	X					X										X			A		X
	Nepal			X	X	A								X	X	X			X	X					X	X									X			A		X
	Senegal										X	X	A	X		X			X	X					X		X				A	X			X					X
EPR	Costa Rica	X		X		A			X	A	X	X	A	X	X	X		X		X						X	X	X			A	X	X		X		X	A
	Dominican Republic	X		X		A		X	X	A	X		A	X	X		X	X	X	X					X	X						X	X				X	A
	Ghana	X			X	A			X	A	X	X	A	X	X			X		X							X	X			A	X			X	X		A
	Thailand	X		X	X	A					X	X	A	X	X	X	X	X	X	X							X		X		A		X		X	X	X	A
	Sri Lanka	X				A					X		A	X	X		X	X		X							X				A
	Uganda	X				A	X	X		A	X	X	A	X	X	X	X	X														X			X	X		A
NMR/ MMR	Bangladesh	X			X	A	X	X	X	A	X	X	A	X	X	X	X	X	X	X	X	X		X		X	X	X	X	X	A	X	X	X	X	X	X	A		X	X	X	X	X		X	X	X	X
	Ethiopia	X			X	A	X	X		A	X	X	A	X	X	X	X		X		X	X	X	X		X	X	X	X	X	A					X	X	A		X	X	X	X	X		X	X	X	X
	India	X				A	X	X	X	A	X	X	A	X	X	X	X	X	X	X	X	X	X	X			X	X	X	X	A	X	X	X	X	X		A		X	X	X	X	X		X	X	X	X
	Morocco							X	X	A	X	X	A	X	X	X	X	X	X		X	X					X	X	X	X	A	X	X			X		A			X	X	X	X		X	X	X	X
	Nepal	X				A	X	X	X	A	X	X	A	X	x	X	X		X	X	X	X					X	X	X	X	A			X	X		X	A		X	X	X	X	X		X	X	X	X
	Niger						X	X		A				X	X		X		X		X	X		X			X	X	X	X	A			X	X		X	A						X		X	X	X	X
	Senegal	X				A	X	X		A	X	X	A	X	X	X	X	X	X	X	X	X					X	X	X	X	A	X		X	X	X	X	A		X	X	X	X	X		X	X	X	X
Count		17	3	10	10	24	16	20	12	26	28	25	28	28	24	23	22	11	23	15	8	8	5	6	5	5	18	14	9	8	20	13	8	6	21	14	11	26	1	20	14	8	12	14	0	13	11	13	11
Denominator		31	31	31	31	31	31	31	31	31	31	31	31	31	31	31	31	31	31	31	31	31	31	18	31	31	31	31	31	31	31	31	31	31	27	31	31	31	31	25	31	18	18	18	31	18	18	13	18
%		0.548387	0.0967742	0.322581	0.322581	0.774194	0.516129	0.645161	0.387097	0.83871	0.903226	0.806452	0.903226	0.903226	0.774194	0.741935	0.709677	0.354839	0.741935	0.483871	0.258065	0.258065	0.16129	0.333333	0.16129	0.16129	0.580645	0.451613	0.290323	0.258065	0.645161	0.419355	0.258065	0.193548	0.777778	0.451613	0.354839	0.83871	0.0322581	0.8	0.451613	0.444444	0.666667	0.777778	0	0.722222	0.611111	1	0.611111
Abbreviations
U5M, under-five mortality; CHW, community health workers; EPR, epidemic preparedness and response; NMR/MMR, neonatal and maternal mortality rates; HW, health workers; NGO, non-governmental organization; CHS, community health service; FPS, family planning services; ANC, antenatal care; SBA, skilled birth attendant; PNC, postnatal care; ICYF, infant and young child feeding; IMCI, integrated managem…
[truncated: 11 more columns]

## Sheet: Country Sensitivity
Last Updated	2024-02-17
Legend
Does not apply
Aggregated themes (any of the preceding columns)	A + Bolded
Top themes	Blue highlight
Different denominator	Green highlight
						Policy & Systems												Macro / Community Level Factors						Health Systems Readiness															Household and Individual Factors										Coverage & Equity
	Funding				Financing	Effective NGO coordination	Effective donor coordination	Civil society engagement	Effective stakeholder coordination	Data collection & surveillance	Data use for accountability & decision-making	Data collection & use for decision-making	Political commitment & health leadership	Top down policies	Health service decentralization	Integrated / multi-sectoral approaches	Private sector engagememt	Community engagement / behaviour change	Mass media campaigns	Urbanization	Expanded road systems	Labour migration / remittances	Agriculture development and infrastructure	Drugs & Supplies		Facility infrastructure				Health facility infrastructure	Information system	Workforce					Workforce	Quality of care	Material Circumstances					Behavioural norms/decision-making	Health Status/Need				FPS
Country	Social protection programs	Performance-based financing	Program financing	Financial Incentives for HW																				Cold-chain supply	Commodities	Primary care facilities	Public health facilities	Community clinics	Birthing facilities			Doctors	CHS	CHWs	Health worker training	Referrals			Education /women's empowerment	Increased wealth	Improved food security	Improved water access	Improved sanitation		Reduced fertility	Reduced low birthweight	Reduced child stunting/ malnutrition	Maternal nutrition
Bangladesh	X			X	A	X	X	X	A	X	X	A	X	X	X	X	X	X	X	X	X		X		X	X	X	X	X	A	X	X	X	X	X	X	A		X	X	X	X	X		X	X	X	X	X
Brazil		X	X	X	A			X	A	X	X	A	X		X	X		X																	X	X	A		X
Costa Rica	X		X		A			X	A	X	X	A	X	X	X		X		X						X	X	X			A	X	X		X		X	A
Dominican Republic	X		X		A		X	X	A	X		A	X	X		X	X	X	X					X	X						X	X				X	A
Ethiopia	X		X	X	A	X	X	X	A	X	X	A	X	X	X	X		X	X	X	X	X	X		X	X	X	X	X	A	X	X		X	X	X	A		X	X	X	X	X		X	X	X	X	X
Ghana	X				A			X	A	X	X	A	X	X			X		X							X	X	X		A	X			X	X		A
India	X				A	X	X	X	A	X	X	A	X	X	X	X	X	X	X	X	X	X	X			X	X		X	A	X	X	X	X	X		A		X	X	X	X	X		X	X	X	X	X
Kyrgyz Republic	X				A		X		A				X	X								X	X			X	X			A									X	X	X				X			X
Liberia			X	X	A	X	X		A	X	X	A	X	X	X	X															X		X		X	X	A
Morocco							X	X	A	X	X	A	X	X	X	X	X	X		X	X					X	X	X	X	A	X	X			X		A			X	X	X	X		X	X	X	X	X
Nepal	X		X	X	A	X	X	X	A	X	X	A	X	X	X	X		X	X	X	X	X		X	X	X		X	X	A	X		X	X	X	X	A	X	X	X	X	X	X		X	X	X	X	X
Niger						X	X		A				X	X		X		X		X	X		X			X	X	X	X	A			X	X		X	A						X		X	X	X	X	X
Peru	X	X		X	A	X	X	X	A	X	X	A	X	X	X	X		X		X						X	X			A				X			A		X	X					X	X	X	X
Rwanda	X	X			A	X	X	X	A	X	X	A	X		X	X		X	X							X				A	X			X	X		A										X
Senegal	X				A	X	X		A	X	X	A	X	X	X	X	X	X	X	X	X	X		X		X	X	X	X	A	X		X	X	X	X	A		X	X	X	X	X		X	X	X	X	X
Sri Lanka	X				A					X		A	X	X		X	X		X							X				A
Thailand	X		X		A					X	X	A	X	X	X	X	X	X	X							X		X		A		X		X	X	X	A
Uganda	X				A	X	X		A	X	X	A	X	X	X	X	X														X			X	X		A
Zambia			X		A		X		A	X	X	A	X	X	X	X		X	X					X										X			A		X
Count	14	3	8	6	17	10	14	11	17	17	15	17	19	17	14	16	10	13	12	8	7	5	5	4	5	14	10	8	7	14	12	7	6	13	12	10	17	1	9	8	7	6	7	0	9	8	9	9	7
Denominator	19	19	19	19	19	19	19	19	19	19	19	19	19	19	19	19	19	19	19	19	19	19	10	19	19	19	19	19	19	19	19	19	19	17	19	19	19	19	13	19	10	10	10	19	10	10	9	10	10
%	0.736842	0.157895	0.421053	0.315789	0.894737	0.526316	0.736842	0.578947	0.894737	0.894737	0.789474	0.894737	1	0.894737	0.736842	0.842105	0.526316	0.684211	0.631579	0.421053	0.368421	0.263158	0.5	0.210526	0.263158	0.736842	0.526316	0.421053	0.368421	0.736842	0.631579	0.368421	0.315789	0.764706	0.631579	0.526316	0.894737	0.0526316	0.692308	0.421053	0.7	0.6	0.7	0	0.9	0.8	1	0.9	0.7
Abbreviations
HW, health workers; NGO, non-governmental organization; CHS, community health service; CHW, community health worker; FPS, family planning services; ANC, antenatal care; SBA, skilled birth attendant; PNC, postnatal care; ICYF, infant and young child feeding; IMCI, integrated management of childhood illness
[truncated: 10 more columns]
